# Supplementary material for: Diagnostic Accuracy of Molecular Testing on Saliva and Oral Swabs for Pulmonary Tuberculosis
Source: Clin Infect Dis. 2026 Mar 12;82(6):e1313–21. doi: 10.1093/cid/ciag055 (PMC13341261; doi:10.1093/cid/ciag055)
Supplement: ciag055_Supplementary_Data [file ciag055_supplementary_data.zip]

Archive with 4 entries (4 files):
- Supplement 1.docx
- Supplement 2 (1).xlsx
- Supplementary methods.pdf
- Supplementary results.pdf
