# Supplementary material for: Diagnostic Accuracy of Molecular Testing on Saliva and Oral Swabs for Pulmonary Tuberculosis
Source: Clin Infect Dis. 2026 Mar 12;82(6):e1313–21. doi: 10.1093/cid/ciag055 (PMC13341261; doi:10.1093/cid/ciag055)
Supplement: ciag055_Supplementary_Data [file ciag055_supplementary_data.zip › Supplement 2 (1).xlsx]

## Sheet: Dicctionary 1 
Nested-case control study, biomass and Figure 3C
Var_Name	Meaning	0	1	2	3	4	5	6
age	Age	years	--	--	--	--	--	--
sex	Biological sex	Male	Female	--	--	--	--	--
eth_grp	Ethnic group	--	Mixed	Afrocolombian	Indigenous	White	--	--
eth_1	Ethnic	Mixed	Afrocolombian
site	Healthcare setting	Outpatient	Inpatient	--	--	--	--	--
hiv_status	HIV status (PLHIV)	No	Yes	--	--	--	--	--
diabetes	Diabetes mellitus	No	Yes	--	--	--	--	--
copd_asthma	Asthma/COPD	No	Yes	--	--	--	--	--
tb_history	History of tuberculosis	No	Yes	--	--	--	--	--
cough_2wks	Cough >=2 weeks duration	No	Yes	--	--	--	--	--
fever	Subjective fever	No	Yes	--	--	--	--	--
weight_loss	Unintentional weight loss	No	Yes	--	--	--	--	--
night_sweats	Night sweats	No	Yes	--	--	--	--	--
res_terap	Respiratory therapy required	No	Yes
sample_timing	Collection timing related to espectoration	After	Before	--	--	--	--	--
smear_result	Smear test result	Negative (all negatives)	Positive (>=1 positive)	--	--	--	--	--
culture_result	MIGIT sputum culture test result	Negative after 42 days of cultivation	Positive
culture_time	Time to positive culture result in days	days	--	--	--	--	--	--
pcr_saliva_detail	Detailed GeneXpert result in saliva sample	--	No detectado	Detected - trace	Detected - Very Low	Detected - Low	Detected - Medium	Detected - High
pcr_saliva	GeneXpert result in saliva sample	No detected	Detected
pcr_swab_detail	Detailed GeneXpert result in swab sample	--	No detectado	Detected - trace	Detected - Very Low	Detected - Low	Detected - Medium	Detected - High
pcr_swab	GeneXpert result in swab sample	No detected	Detected
Ct_IS1081_IS6110_saliva	Saliva IS6110 Ct value on GeneXpert	--
Ct_rpo_B1_saliva	Saliva rpoB-1 Ct value on GeneXpert	--
Ct_rpo_B2_saliva	Saliva rpoB-2 Ct value on GeneXpert	--
Ct_rpo_B3_saliva	Saliva rpoB-3 Ct value on GeneXpert	--
Ct_rpo_B4_saliva	Saliva rpoB-4 Ct value on GeneXpert	--
Ct_IS1081_IS6110_oral_swab	Swab IS6110 Ct value on GeneXpert	--
Ct_rpo_B1_oral_swab	Swab rpoB-1 Ct value on GeneXpert	--
Ct_rpo_B2_oral_swab	Swab rpoB-2 Ct value on GeneXpert	--
Ct_rpo_B3_oral_swab	Swab rpoB-3 Ct value on GeneXpert	--
Ct_rpo_B4_oral_swab	Swab rpoB-4 Ct value on GeneXpert	--
Ct_rpoB_saliva	Saliva erliest rpoB Ct value on GeneXpert	--
Ct_rpoB_oral_swab	Swab erliest rpoB Ct value on GeneXpert	--

## Sheet: nested case control
ID	age	sex	eth_grp	eth_1	site	hiv_status	diabetes	copd_asthma	tb_history	cough_2wks	fever	weight_loss	night_sweats	res_terap	sample_timing	smear_result	culture_result	culture_time	pcr_saliva_detail	pcr_saliva	pcr_swab_detail	pcr_swab	Ct_IS1081_IS6110_saliva	Ct_rpo_B1_saliva	Ct_rpo_B2_saliva	Ct_rpo_B3_saliva	Ct_rpo_B4_saliva	Ct_IS1081_IS6110_oral_swab	Ct_rpo_B1_oral_swab	Ct_rpo_B2_oral_swab	Ct_rpo_B3_oral_swab	Ct_rpo_B4_oral_swab	Ct_rpoB_saliva	Ct_rpoB_oral_swab
TB-01-0001	68	0	2	1	0	0	0	0	0	0	0	0	0	1	1	0	0	43	1	0	1	0	0	0	0	0	0	0	0	0	0	0	0	0
TB-01-0002	60	0	1	0	0	0	0	0	0	1	0	1	1	0	1	1	1	27	4	1	3	1	19.8	25.3	25.4	27.9	29.7	24.3	34.2	33.8	35.9	36.7	25.3	33.8
TB-01-0021	62	0	1	0	0	0	0	0	0	1	0	0	0	1	1	0	1	15	1	0	1	0	0	0	0	0	0	0	0	0	0	0	0	0
TB-01-0030	78	0	4		0	0	0	0	0	1	0	0	0	0	1	0	0	41	1	0	1	0	0	0	0	0	0	0	0	0	0	0	0	0
TB-01-0034	22	0	4		0	0	0	0	0	1	1	1	1	0	1	1	1	9	2	1	2	1	24.4	0.00	0.00	0.00	0.00	25.5	0.00	0.00	0.00	0.00	0	0
TB-01-0036	34	0	2	1	0	0	0	0	0	1	0	0	0	0	1	0	0	41	1	0	1	0	0	0	0	0	0	0	0	0	0	0	0	0
TB-01-0044	36	0	4		0	0	0	0	0	1	1	1	1	0	1	1	1	7	6	1	4	1	16.2	18.4	17.9	19.7	21.2	24.1	28.6	27.6	30.4	31.5	17.9	27.6
TB-01-0045	54	0	1	0	0	0	0	0	0	1	1	1	1	0	1	0	0	41	1	0	1	0	0	0	0	0	0	0	0	0	0	0	0	0
TB-01-0083	24	0	2	1	0	0	0	0	0	1	1	1	0	1	0	1	1	13	5	1	3	1	16.8	20.8	19.8	23.0	24.5	20.9	30.3	28.9	31.8	33.0	19.8	28.9
TB-01-0085	45	0	1	0	0	0	0	0	0	1	1	0	0	1	0	0	0	45	1	0	1	0	0	0	0	0	0	0	0	0	0	0	0	0
TB-01-0098	39	0	2	1	0	0	0	0	0	1	1	0	1	0	0	0	0	41	1	0	1	0	0	0	0	0	0	0	0	0	0	0	0	0
TB-01-0100	27	0	4		0	0	0	0	0	1	0	0	1	1	0	0	0	42	1	0	1	0	0	0	0	0	0	0	0	0	0	0	0	0
TB-01-0108	25	0	1	0	0	0	0	0	0	1	1	0	0	0	1	0	0	43	1	0	1	0	0	0	0	0	0	0	0	0	0	0	0	0
TB-01-0111	47	0	1	0	0	0	0	0	0	1	0	1	1	1	0	1	1	6	4	1	1	0	23.1	27.9	27.2	29.4	30.5	0.00	0.00	0.00	0.00	0.00	27.2
TB-01-0112	59	0	1	0	0	0	0	0	0	1	1	1	0	1	0	1	1	10	4	1	3	1	17.6	24.4	23.8	26.5	28.3	28.4	31.2	31.0	33.1	33.8	23.8	31.0
TB-01-0113	63	0	2	1	0	0	0	0	0	1	1	1	1	1	0	0	0	41	1	0	1	0	0	0	0	0	0	0	0	0	0	0	0	0
TB-01-0114	59	0	1	0	0	0	0	0	0	1	1	0	0	1	0	0	1	10	1	0	1	0	0	0	0	0	0	0	0	0	0	0	0	0
TB-01-0115	68	0	1	0	0	0	0	0	0	1	1	1	1	1	0	1	1	14	6	1	4	1	16.2	17.5	17.4	18.8	20.7	17.6	24.7	23.5	26.8	28.9	17.4	23.5
TB-01-0119	55	0	2	1	0	0	0	0	0	1	0	0	0	1	0	0	0	44	1	0	1	0	0	0	0	0	0	0	0	0	0	0	0	0
TB-01-0120	35	0	1	0	0	0	0	0	0	1	1	1	1	1	0	1	1	5	5	1	4	1	16.2	21.5	20.0	22.9	24.6	20.6	26.0	28.4	32.2	33.4	20.0	26.0
TB-01-0159	53	1	2	1	0	0	1	0	0	1	1	0	0	0	0	1	1	15	4	1	2	1	18.4	24.4	24.3	26.2	27.5	25.2	0.00	0.00	0.00	0.00	24.3	0
TB-01-0167	19	1	2	1	0	0	0	0	0	1	0	1	1	1	0	0	0	63	1	0	1	0	0	0	0	0	0	0	0	0	0	0	0	0
TB-01-0168	29	0	1	0	0	0	0	0	0	1	1	1	1	0	0	1	1	42	4	1	1	0	17.2	23.1	22.6	24.4	26.9	0.00	0.00	0.00	0.00	0.00	22.6
TB-01-0169	25	0	1	0	0	0	0	0	0	1	1	1	0	1	0	0	0	44	1	0	1	0	0	0	0	0	0	0	0	0	0	0	0	0
TB-01-0184	22	0	1	0	0	0	0	0	0	1	1	1	1	0	0	1	1	10	4	1	2	1	21.5	27.8	28.0	29.7	31.2	24.1	0.00	0.00	0.00	0.00	27.8	0
TB-01-0186	58	0	1	0	0	0	0	0	0	1	0	0	1	1	0	0	0	45	1	0	1	0	0	0	0	0	0	0	0	0	0	0	0	0
TB-01-0209	30	1	2	1	0	0	0	0	0	1	0	0	0	1	0	0	0	44	1	0	1	0	0	0	0	0	0	0	0	0	0	0	0	0
TB-01-0211	40	1	1	0	0	1	0	0	0	1	1	1	1	0	0	0	1	23	4	1	2	1	20.6	26.1	26.4	27.8	29.7	26.0	0.00	0.00	0.00	0.00	26.1	0
TB-01-0214	44	1	2	1	0	0	0	0	1	1	1	1	1	0	0	1	1	10	3	1	3	1	23.5	30.4	29.8	32.7	34.2	25.3	31.8	31.5	33.2	34.5	29.8	31.5
TB-01-0216	34	1	1	0	0	0	0	0	0	1	1	1	1	1	0	0	0	42	1	0	1	0	0	0	0	0	0	0	0	0	0	0	0	0
TB-01-0223	40	0	2	1	0	0	0	0	0	1	1	1	1	1	0	0	0	48	1	0	1	0	0	0	0	0	0	0	0	0	0	0	0	0
TB-01-0224	43	0	2	1	0	0	0	0	0	1	0	1	1	1	0	0	0	47	1	0	1	0	0	0	0	0	0	0	0	0	0	0	0	0
TB-01-0232	22	0	1	0	1	0	0	0	0	1	1	1	1	0	0	1	1	6	5	1	5	1	16.3	18.9	18.8	20.2	22.2	16.5	20.5	19.8	22.2	24.2	18.8	19.8
TB-01-0237	33	0	2	1	0	0	0	0	0	1	1	1	1	0	0	1	1	9	4	1	3	1	16.9	22.6	22.6	24.3	26.2	22.1	29.8	29.4	31.8	33.5	22.6	29.4
TB-01-0246	22	0	1	0	1	1	0	0	0	0	1	0	1	0	0	1	1	16	4	1	3	1	16.9	23.1	22.0	24.2	26.1	22.7	30.7	30.9	32.4	33.8	22.0	30.7
TB-01-0257	52	0	1	0	1	0	0	0	1	1	0	1	0	0	0	0	0	41	1	0	1	0	0	0	0	0	0	0	0	0	0	0	0	0
TB-01-0259	56	0	1	0	0	0	0	0	0	0	1	1	0	0	0	1	1	14	2	1	1	0	27.5	0.00	0.00	0.00	0.00	0.00	0.00	0.00	0.00	0.00	0
TB-01-0260	34	0	2	1	1	0	0	0	0	1	1	1	1	0	0	1	1	6	4	1	2	1	20.6	26.7	27.2	28.8	30.8	23.2	0.00	0.00	0.00	0.00	26.7	0
TB-01-0265	30	0	2	1	1	0	0	0	0	1	1	1	1	0	0	1	1	13	5	1	1	0	16.5	19.6	19.9	21.1	23.3	0.00	0.00	0.00	0.00	0.00	19.6
TB-01-0267	58	0	1	0	0	0	0	0	0	1	1	1	1	0	0	1	1	6	4	1	3	1	19.7	25.8	26.3	27.7	29.9	24.5	31.9	31.5	33.7	35.1	25.8	31.5
TB-01-0269	55	0	2	1	0	0	0	0	0	1	1	0	1	0	0		0	43	1	0	1	0	0	0	0	0	0	0	0	0	0	0	0	0
TB-01-0270	26	0	2	1	1	1	0	0	1	1	1	1	1	0	0	0	0	42	2	1	1	0	26.8	0.00	0.00	0.00	0.00	0.00	0.00	0.00	0.00	0.00	0
TB-01-0273	33	0	1	0	0	0	0	0	0	1	0	1	0	0	0	0	0	42	1	0	1	0	0	0	0	0	0	0	0	0	0	0	0	0
TB-01-0274	54	0	1	0	1	0	0	1	0	1	1	1	1	0	0	1	1	5	4	1	4	1	18.9	26.4	26.7	28.3	30.3	22.0	28.4	27.6	30.4	32.3	26.4	27.6
TB-01-0277	29	0	1	0	1	0	0	0	0	1	0	1	1	0	1	1	1	4	4	1	3	1	16.9	22.1	21.1	24.0	25.1	22.2	36.3	33.4	36.5	38.0	21.1	33.4
TB-01-0280	41	0	3		0	1	0	0	0	1	0	0	1	0	1	0	1	22	4	1	1	0	18.5	24.0	22.6	26.0	28.0	0.00	0.00	0.00	0.00	0.00	22.6
TB-01-0283	46	0	1	0	0	0	0	0	1	1	1	1	1	0	1	1	1	6	4	1	4	1	17.6	22.5	21.5	24.0	25.5	19.1	26.4	24.2	27.2	29.4	21.5	24.2
TB-01-0284	48	0	2	1	0	0	0	0	1	1	1	0	1	0	1	0	0	42	1	0	1	0	0	0	0	0	0	0	0	0	0	0	0	0
TB-01-0285	29	0	2	1	0	0	0	0	0	1	1	1	1	0	1	1	1	6	4	1	4	1	18.5	24.8	23.4	25.9	28.5	19.0	26.0	24.0	27.9	29.7	23.4	24.0
TB-01-0286	44	0	2	1	0	0	0	0	0	1	0	1	1	1	0	0	0	42	1	0	1	0	0	0	0	0	0	0	0	0	0	0	0	0
TB-01-0288	25	0	1	0	1	0	0	0	0	1	1	1	0	0	1	0	0	42	1	0	1	0	0	0	0	0	0	0	0	0	0	0	0	0
TB-01-0290	29	1	1	0	1	0	0	0	0	1	1	1	0	0	1	1	1	5	6	1	4	1	16.1	18.6	18.2	20.3	21.9	17.3	23.8	22.5	25.3	27.0	18.2	22.5
TB-01-0291	32	1	2	1	0	0	0	0	0	1	0	0	1	0	1	0	0	42	1	0	1	0	0	0	0	0	0	0	0	0	0	0	0	0
TB-01-0292	33	0	2	1	0	0	0	0	0	1	1	1	1	0	1	1	1	5	5	1	4	1	16.3	19.1	18.5	20.8	22.3	18.6	24.8	23.6	26.4	28.2	18.5	23.6
TB-01-0293	59	1	1	0	0	0	0	0	0	1	0	0	0	0	1	0	0	42	1	0	1	0	0	0	0	0	0	0	0	0	0	0	0	0
TB-01-0295	44	0	1	0	1	0	1	0	0	1	1	1	1	0	1	0	0	43	1	0	1	0	0	0	0	0	0	0	0	0	0	0	0	0
TB-01-0296	34	1	1	0	0	0	0	0	0	1	1	1	1	0	1	1	1	20	4	1	4	1	16.7	21.7	20.9	23.4	25.1	20.1	27.3	25.3	28.5	30.7	20.9	25.3
TB-01-0298	35	0	2	1	0	0	0	0	1	1	1	1	1	0	1	0	0	44	1	0	1	0	0	0	0	0	0	0	0	0	0	0	0	0
TB-01-0299	48	0	2	1	1	0	0	1	1	1	0	1	1	0	1	0	0	44	1	0	1	0	0	0	0	0	0	0	0	0	0	0	0	0
TB-01-0302	23	1	2	1	0	0	0	0	0	1	1	1	1	0	1	1	1	10	4	1	4	1	18.6	24.2	23.5	26.2	30.0	19.4	25.0	24.4	26.7	31.2	23.5	24.4
TB-01-0303	35	1	3		0	0	0	0	0	1	0	1	1	0	1		0	44	1	0	1	0	0	0	0	0	0	0	0	0	0	0	0	0
TB-01-0304	70	0	1	0	0	0	0	1	0	1	1	1	1	0	1	1	1	5	4	1	3	1	19.5	25.4	24.6	27.2	31.2	21.7	29.8	28.9	31.2	34.8	24.6	28.9
TB-01-0305	38	0	2	1	0	0	0	0	0	1	1	1	1	0	1	1	1	5	5	1	5	1	16.6	19.9	19.9	21.2	23.7	16.3	19.9	18.5	20.8	22.6	19.9	18.5
TB-01-0306	28	0	1	0	0	0	0	0	0	1	1	0	0	0	1	0	0	43	1	0	1	0	0	0	0	0	0	0	0	0	0	0	0	0
TB-01-0307	24	1	1	0	0	1	0	0	0	0	1	1	1	0	1	0	1	29	4	1	1	0	20.5	26.8	26.2	28.6	30.3	0.00	0.00	0.00	0.00	0.00	26.2
TB-01-0308	42	0	1	0	0	0	0	0	0	1	0	1	1	0	1	1	1	5	4	1	4	1	16.7	21.3	21.2	22.4	24.5	19.9	28.6	27.2	28.9	31.9	21.2	27.2
TB-01-0310	44	1	1	0	0	0	0	0	0	1	1	1	1	1	1	0	0	44	1	0	1	0	0	0	0	0	0	0	0	0	0	0	0	0
TB-01-0311	23	0	2	1	0	0	0	0	0	1	0	0	0	0	1	0	0	44	1	0	1	0	0	0	0	0	0	0	0	0	0	0	0	0
TB-01-0312	44	0	1	0	0	0	0	0	0	1	1	1	0	0	1	0	0	43	1	0	1	0	0	0	0	0	0	0	0	0	0	0	0	0
TB-01-0313	80	0	1	0	0	0	0	0	0	1	1	0	0	0	1	0	1	20	1	0	1	0	0	0	0	0	0	0	0	0	0	0	0	0
TB-01-0314	70	0	1	0	0	0	0	0	0	1	0	1	1	0	1	0	0	43	1	0	1	0	0	0	0	0	0	0	0	0	0	0	0	0
TB-01-0316	37	0	1	0	1	0	0	0	0	1	1	1	1	0	1	1	1	8	6	1	4	1	16.1	17.9	17.8	18.9	21.1	18.3	26.7	25.5	27.6	29.8	17.8	25.5
TB-01-0317	32	0	2	1	1	1	0	0	0	1	1	1	1	0	1		0	44	1	0	1	0	0	0	0	0	0	0	0	0	0	0	0	0
TB-01-0318	63	0	2	1	1	1	0	1	0	1	1	1	1	0	1	0	0	44	1	0	1	0	0	0	0	0	0	0	0	0	0	0	0	0
TB-01-0322	25	1	2	1	0	0	0	0	0	1	0	1	0	0	1	1	1	12	4	1	1	0	17.1	22.1	22.1	23.6	27.9	0.00	0.00	0.00	0.00	0.00	22.1
TB-01-0324	22	1	2	1	0	0	0	0	0	1	1	0	0	1	1		0	44	1	0	1	0	0	0	0	0	0	0	0	0	0	0	0	0
TB-01-0327	80	0	1	0	1	0	0	0	0	1	0	1	0	0	1	1	1	10	4	1	4	1	18.9	24.6	23.2	26.4	28.3	17.9	24.0	22.3	24.9	26.7	23.2	22.3
TB-01-0331	74	0	1	0	1	0	0	1	0	1	1	1	0	0	1	0	0	44	1	0	1	0	0	0	0	0	0	0	0	0	0	0	0	0
TB-01-0340	26	0	2	1	1	0	0	0	0	1	1	1	1	0	1	0	0	43	1	0	1	0	0	0	0	0	0	0	0	0	0	0	0	0
TB-01-0345	69	1	1	0	0	0	0	0	0	1	1	1	0	0	1	1	1	17	3	1	3	1	22.3	28.6	28.9	30.1	33.8	23.9	33.1	33.3	34.0	37.6	28.6	33.1
TB-01-0346	40	0	2	1	1	0	0	0	0	0	1	1	0	0	0	0	1	17	1	0	1	0	0	0	0	0	0	0	0	0	0	0	0	0
TB-01-0347	70	0	1	0	0	0	0	1	0	1	1	1	0	0	1	0	0	43	1	0	1	0	0	0	0	0	0	0	0	0	0	0	0	0
TB-01-0349	41	0	2	1	1	0	0	0	0	1	1	1	1	0	1	1	1	8	4	1	4	1	16.7	21.2	21.7	22.8	27.2	17.2	22.1	22.1	23.6	28.1	21.2	22.1
TB-01-0350	55	0	2	1	0	0	0	0	0	1	0	1	1	1	0	0	0	43	1	0	1	0	0	0	0	0	0	0	0	0	0	0	0	0
TB-01-0351	64	1	1	0	0	0	0	0	0	1	0	0	0	0	1	0	0	43	1	0	1	0	0	0	0	0	0	0	0	0	0	0	0	0
TB-01-0352	74	0	1	0	0	0	0	0	0	1	0	1	1	0	1	0	1	21	1	0	1	0	0	0	0	0	0	0	0	0	0	0	0	0
TB-01-0353	24	0	2	1	0	0	0	0	0	1	1	1	1	0	1	0	0	43	1	0	1	0	0	0	0	0	0	0	0	0	0	0	0	0
TB-01-0354	20	0	1	0	0	0	0	0	0	1	1	1	1	0	1	1	1	10	4	1	3	1	17.3	22.9	22.9	24.5	28.9	21.8	28.5	29.1	30.0	34.0	22.9	28.5
TB-01-0355	58	0	2	1	0	1	0	0	0	1	0	1	0	0	1	0	1	17	3	1	1	0	25.7	32.3	31.8	34.1	35.6	0.00	0.00	0.00	0.00	0.00	31.8
TB-01-0356	60	0	1	0	1	0	0	0	0	1	0	1	0	0	0	1	1	13	4	1	4	1	21.2	26.7	26.7	27.8	31.9	19.9	25.6	25.9	26.9	31.9	26.7	25.6
TB-01-0359	70	1	2	1	0	0	0	0	0	1	1	1	1	0	1	0	0	43	1	0	1	0	0	0	0	0	0	0	0	0	0	0	0	0
TB-01-0362	72	1	1	0	0	0	0	0	0	1	0	0	0	1	1	1	1	16	3	1	3	1	20.9	29.5	29.5	30.9	34.8	20.0	30.1	30.3	30.7	35.2	29.5	30.1
TB-01-0363	35	0	2	1	1	0	0	0	0	1	1	0	0	0	1	0	0	49	1	0	1	0	0	0	0	0	0	0	0	0	0	0	0	0
TB-01-0364	46	1	2	1	0	0	0	0	0	1	0	1	1	0	1	1	1	10	2	1	1	0	25.6	0.00	0.00	0.00	0.00	0.00	0.00	0.00	0.00	0.00	0
TB-01-0366	21	0	2	1	1	1	0	0	0	0	0	1	1	0	1	0	0	42	3	1	1	0	22.7	32.1	31.7	33.2	34.7	0.00	0.00	0.00	0.00	0.00	31.7
TB-01-0368	55	1	2	1	0	0	0	0	0	0	0	1	1	0	1		1	16	4	1	2	1	21.4	27.7	27.8	29.2	33.6	26.5	0.00	0.00	0.00	0.00	27.7	0
TB-01-0372	59	1	1	0	0	0	0	0	0	1	1	1	0	0	1	0	0	46	1	0	1	0	0	0	0	0	0	0	0	0	0	0	0	0
TB-01-0374	53	1	1	0	0	0	0	0	0	1	1	0	1	0	1	0	0	43	1	0	1	0	0	0	0	0	0	0	0	0	0	0	0	0
TB-01-0376	88	0	1	0	1	0	0	1	0	1	0	1	0	0	1	1	0	43	1	0	1	0	0	0	0	0	0	0	0	0	0	0	0	0
TB-01-0379	73	0	2	1	0	0	0	0	0	1	0	1	1	0	1	1	1	7	4	1	1	0	17.6	22.1	21.1	22.8	24.6	0.00	0.00	0.00	0.00	0.00	21.1
TB-02-0011	44	0	1	0	0	0	0	0	0	1	0	0	0	0	0	0	0	50	1	0	1	0	0	0	0	0	0	0	0	0	0	0	0	0
TB-02-0012	37	0	1	0	0	0	0	0	0	1	0	1	1	0	0	0	1	9	4	1	1	0	18.6	24.1	24.4	25.9	27.8	0.00	0.00	0.00	0.00	0.00	24.1
TB-02-0015	53	0	4		0	0	0	0	0	1	0	1	1	0	0		1	15	4	1	1	0	21.7	27.5	28.0	29.4	31.4	0.00	0.00	0.00	0.00	0.00	27.5
TB-02-0016	55	0	4		0	0	0	0	0	1	0	1	1	0	0	0	0	52	1	0	1	0	0	0	0	0	0	0	0	0	0	0	0	0
TB-02-0019	41	0	4		0	0	0	0	0	1	1	1	1	0	0	1	1	13	4	1	3	1	20.6	26.9	27.9	29.7	31.0	23.9	30.8	29.6	33.7	34.6	26.9	29.6
TB-02-0020	30	0	4		0	1	0	0	0	0	1	0	1	0	0	0	0	40	1	0	1	0	0	0	0	0	0	0	0	0	0	0	0	0
TB-02-0025	36	0	1	0	1	1	0	0	0	1	0	1	1	0	0	0	0	47	1	0	1	0	0	0	0	0	0	0	0	0	0	0	0	0
TB-02-0026	43	0	1	0	0	0	0	0	0	1	1	1	1	0	0	0	0	43	1	0	1	0	0	0	0	0	0	0	0	0	0	0	0	0
TB-02-0027	45	0	1	0	0	0	0	0	0	1	0	1	1	0	0	1	1	5	5	1	2	1	16.2	20.5	19.8	21.5	23.9	25.4	0.00	0.00	0.00	0.00	19.8	0
TB-02-0030	45	0	1	0	0	0	0	0	0	1	0	1	0	0	0	1	1	8	4	1	2	1	18.4	24.6	24.6	26.4	28.1	23.7	0.00	0.00	0.00	0.00	24.6	0
TB-02-0031	25	0	1	0	1	0	0	0	0	1	1	1	1	0	0	1	1	14	4	1	4	1	16.5	20.6	20.5	22.0	23.9	19.0	25.6	25.4	27.4	29.5	20.5	25.4
TB-02-0035	47	0	1	0	0	0	1	0	0	0	0	1	1	0	0	0	1	11	4	1	2	1	17.5	23.7	23.1	24.8	27.1	25.4	0.00	0.00	0.00	0.00	23.1	0
TB-02-0041	33	0	2	1	1	1	0	0	0	1	1	1	1	0	0	0	0	43	1	0	1	0	0	0	0	0	0	0	0	0	0	0	0	0
TB-02-0045	38	0	1	0	1	0	0	0	0	0	0	1	0	0	0		0	50	1	0	1	0	0	0	0	0	0	0	0	0	0	0	0	0
TB-02-0090	27	1	4		1	0	1	0	1	1	1	1	1	0	1	1	1	11	3	1	1	0	22.9	29.2	29.8	31.3	33.2	0.00	0.00	0.00	0.00	0.00	29.2
TB-02-0095	31	1	4		0	0	0	0	0	1	1	1	0	0	0	0	0	45	1	0	1	0	0	0	0	0	0	0	0	0	0	0	0	0
TB-02-0097	76	0	2	1	1	0	0	1	0	1	0	1	0	0	0		0	45	1	0	1	0	0	0	0	0	0	0	0	0	0	0	0	0
TB-02-0098	70	0	1	0	0	0	0	0	0	1	0	1	0	0	0	0	0	49	1	0	1	0	0	0	0	0	0	0	0	0	0	0	0	0
TB-02-0099	62	0	3		0	0	0	0	0	1	1	1	1	0	0	0	1	6	3	1	2	1	20.9	29.2	28.4	30.5	32.7	24.8	0.00	0.00	0.00	0.00	28.4	0
TB-02-0102	68	0	1	0	1	0	0	1	0	1	1	1	1	0	0	0	1	27	2	1	1	0	24.9	0.00	0.00	0.00	0.00	38.6	0.00	0.00	0.00	0.00	0
TB-02-0109	54	0	1	0	1	0	0	0	0	1	0	1	1	0	1	0	1	29	5	1	4	1	16.5	21.3	20.1	22.4	24.0	18.5	24.1	23.5	26.5	28.4	20.1	23.5
TB-02-0110	59	0	1	0	0	0	0	0	0	1	0	0	0	0	0		0	44	1	0	1	0	0	0	0	0	0	0	0	0	0	0	0	0
TB-02-0111	53	0	1	0	0	0	0	0	0	1	1	1	1	0	0	0	0	42	1	0	1	0	0	0	0	0	0	0	0	0	0	0	0	0
TB-02-0114	39	0	1	0	1	0	0	0	1	1	1	1	1	0	0	1	1	19	4	1	2	1	18.1	22.5	22.9	24.5	26.1	23.7	0.00	0.00	0.00	0.00	22.5	0
TB-02-0124	29	1	2	1	1	0	0	0	0	1	1	1	1	0	0	1	1	9	5	1	4	1	16.5	20.5	19.7	21.5	23.6	19.2	24.8	24.4	27.1	29.3	19.7	24.4
TB-02-0125	26	0	1	0	1	0	0	0	0	1	1	1	1	0	0	1	1	18	4	1	4	1	17.2	21.9	22.0	24.1	24.8	20.7	27.5	27.9	29.9	31.7	21.9	27.5
TB-02-0131	21	0	1	0	1	0	0	0	0	1	1	1	1	0	0		0	50	1	0	1	0	0	0	0	0	0	0	0	0	0	0	0	0
TB-02-0132	22	0	1	0	0	0	0	0	0	1	1	1	1	0	0	1	1	9	6	1	4	1	16.2	18.2	18.1	19.6	21.1	16.7	20.7	20.8	22.6	24.4	18.1	20.7
TB-02-0133	68	0	1	0	1	0	0	1	0	1	0	1	0	0	0	0	0	48	1	0	1	0	0	0	0	0	0	0	0	0	0	0	0	0
TB-02-0135	56	1	1	0	0	0	0	0	0	1	0	0	0	0	0	0	0	45	1	0	1	0	0	0	0	0	0	0	0	0	0	0	0	0
TB-02-0136	25	0	1	0	0	1	0	0	0	1	0	0	0	0	0	0	0	48	1	0	1	0	0	0	0	0	0	0	0	0	0	0	0	0
TB-02-0137	63	0	1	0	1	0	0	0	0	1	0	1	1	0	0	1	1	12	4	1	4	1	16.7	21.4	21.4	22.8	24.1	17.1	22.2	22.5	24.6	26.0	21.4	22.2
TB-02-0139	27	0	1	0	0	0	0	0	0	1	1	1	1	0	0	1	1	11	5	1	3	1	16.5	21.2	20.4	22.3	24.2	23.3	29.2	28.6	32.0	33.7	20.4	28.6
TB-02-0140	24	0	1	0	1	0	0	0	0	1	0	1	1	0	0	1	1	14	4	1	4	1	16.3	23.1	22.5	24.6	26.0	18.4	24.3	24.7	26.8	29.1	22.5	24.3
TB-02-0143	46	0	1	0	1	0	0	0	0	1	0	1	1	0	0	0	0	45	1	0	1	0	0	0	0	0	0	0	0	0	0	0	0	0
TB-02-0145	42	1	2	1	0	0	0	0	0	1	1	1	1	0	0		0	42	1	0	1	0	0	0	0	0	0	0	0	0	0	0	0	0
TB-02-0146	41	0	1	0	1	0	0	0	0	1	0	1	1	0	0	0	0	45	1	0	1	0	0	0	0	0	0	0	0	0	0	0	0	0
TB-02-0147	18	0	1	0	1	0	1	0	0	1	1	1	1	0	1	1	1	13	4	1	2	1	20.3	28.1	27.1	29.1	31.5	24.4	0.0	0.0	0.0	0.0	27.1	0
TB-02-0149	42	1	1	0	1	0	0	0	0	1	1	1	0	0	1	1	1	7	4	1	4	1	18.2	30.5	27.9	30.5	33.1	21.0	25.7	25.4	28.3	30.4	27.9	25.4
TB-02-0150	32	0	1	0	1	1	0	0	0	1	1	1	1	0	0	0	0	47	1	0	1	0	0	0	0	0	0	0	0	0	0	0	0	0
TB-02-0151	48	0	1	0	1	0	0	0	0	1	1	1	0	0	0	1	1	8	6	1	4	1	16.1	18.3	19.2	19.6	21.3	20.7	26.5	28.3	28.8	30.8	18.3	26.5
TB-02-0163	33	0	1	0	1	0	0	0	0	1	1	1	1	0	0	0	1	14	5	1	4	1	16.6	21.6	20.3	23.5	25.0	17.0	23.2	21.4	24.2	26.3	20.3	21.4
TB-02-0168	52	0	1	0	1	1	0	0	0	1	1	1	0	0	0	0	1	31	1	0	1	0	0	0	0	0	0	0	0	0	0	0	0	0
TB-02-0169	20	0	2	1	0	0	0	0	0	1	1	1	1	0	0	1	1	21	4	1	3	1	18.1	23.8	23.2	25.7	27.3	23.9	29.4	28.2	31.0	32.3	23.2	28.2
TB-02-0170	56	0	1	0	1	0	0	1	0	1	1	1	1	0	0		0	43	1	0	1	0	0	0	0	0	0	0	0	0	0	0	0	0
TB-02-0179	17	0	1	0	0	0	0	0	0	1	1	1	1	0	1	0	0	45	1	0	1	0	0	0	0	0	0	0	0	0	0	0	0	0
TB-02-0186	43	0	1	0	1	1	0	0	0	1	1	1	0	0	1	0	0	49	1	0	1	0	0	0	0	0	0	0	0	0	0	0	0	0
TB-02-0187	46	0	1	0	1	0	0	0	0	1	1	1	1	0	1	1	1	35	4	1	4	1	17.2	22.3	20.8	24.4	26.0	17.2	25.6	23.0	26.4	28.0	20.8	23.0
TB-02-0188	50	0	1	0	0	1	0	0	0	0	1	1	1	0	1		0	51	1	0	1	0	0	0	0	0	0	0	0	0	0	0	0	0
TB-02-0190	54	1	2	1	0	0	0	0	0	1	1	1	1	0	1		0	50	1	0	1	0	0	0	0	0	0	0	0	0	0	0	0	0
TB-02-0191	57	0	1	0	0	0	1	0	1	1	0	0	0	0	1	0	0	49	1	0	1	0	0	0	0	0	0	0	0	0	0	0	0	0
TB-02-0192	31	1	2	1	1	0	0	0	0	1	1	1	1	0	1	1	1	10	5	1	4	1	16.6	19.8	18.6	21.5	23.1	18.7	25.3	23.4	26.3	28.6	18.6	23.4
TB-02-0196	87	0	1	0	1	0	0	0	0	1	1	1	0	0	1	0	1	30	1	0	1	0	0	0	0	0	0	0	0	0	0	0	0	0
TB-02-0199	35	1	1	0	0	0	0	0	0	1	1	0	0	0	1	0	0	52	1	0	1	0	0	0	0	0	0	0	0	0	0	0	0	0
TB-02-0200	66	0	4		1	0	1	1	0	1	0	1	1	0	1	0	0	49	1	0	1	0	0	0	0	0	0	0	0	0	0	0	0	0
TB-02-0201	44	1	1	0	1	1	0	0	0	1	1	0	1	0	1	0	1	30	4	1	2	1	19.6	26.6	24.9	28.8	30.6	25.8	0.00	0.00	0.00	0.00	24.9	0
TB-02-0213	61	1	1	0	1	0	0	0	0	0	0	0	0	0	1	1	1	9	3	1	2	1	23.8	31.2	31.0	32.5	33.9	25.0	0.00	0.00	0.00	0.00	31.0	0
TB-02-0215	79	1	1	0	1	0	0	1	0	0	1	1	0	0	1	0	0	43	1	0	1	0	0	0	0	0	0	0	0	0	0	0	0	0
TB-02-0228	58	0	1	0	1	0	0	0	0	1	1	1	1	0	1	1	1	12	4	1	4	1	19.0	25.0	23.6	26.9	28.9	19.5	26.2	25.4	28.2	30.2	23.6	25.4
TB-02-0232	28	0	1	0	0	0	0	0	0	1	1	0	1	0	1	0	0	42	4	1	1	0	20.0	27.0	26.0	27.6	30.2	0.00	0.00	0.00	0.00	0.00	26.0
TB-02-0234	42	0	1	0	1	0	0	0	1	1	1	1	1	0	1	1	1	11	5	1	5	1	16.3	18.6	18.6	19.7	23.6	16.3	19.1	19.2	20.2	25.0	18.6	19.1
TB-02-0236	60	0	1	0	1	0	0	1	1	1	1	0	1	0	1	0	0	42	1	0	1	0	0	0	0	0	0	0	0	0	0	0	0	0
TB-02-0237	48	1	1	0	1	0	0	1	0	1	1	1	1	0	1	0	0	42	1	0	1	0	0	0	0	0	0	0	0	0	0	0	0	0
TB-02-0241	28	1	1	0	1	0	0	1	1	1	1	1	1	0	1	1	1	7	5	1	5	1	16.4	19.0	18.9	19.9	24.2	16.2	19.2	19.3	20.5	25.0	18.9	19.2
TB-02-0242	26	0	1	0	0	0	0	0	0	1	1	1	1	0	1	1	1	20	4	1	4	1	16.5	21.1	20.9	23.2	33.0	16.6	21.5	20.5	22.5	29.7	20.9	20.5
TB-02-0244	39	0	1	0	1	1	0	0	0	1	1	1	0	0	1	0	0	44	1	0	1	0	0	0	0	0	0	0	0	0	0	0	0	0
TB-02-0247	14	0	1	0	0	0	0	0	0	1	1	1	1	0	1		0	42	1	0	1	0	0	0	0	0	0	0	0	0	0	0	0	0
TB-02-0254	36	0	1	0	0	0	0	0	0	0	0	0	0	0	1	0	0	47	1	0	1	0	0	0	0	0	0	0	0	0	0	0	0	0
TB-02-0255	33	0	1	0	1	1	0	0	0	1	1	1	1	0	1	1	1	6	2	1	1	0	25.0	0.00	0.00	0.00	0.00	0.00	0.00	0.00	0.00	0.00	0
TB-02-0256	23	0	1	0	1	0	0	0	0	1	1	1	0	0	1	0	1	15	1	0	1	0	0	0	0	0	0	0	0	0	0	0	0	0
TB-02-0258	21	0	2	1	1	0	0	0	0	1	1	1	0	0	0	0	1	13	3	1	1	0	21.2	29.1	29.4	30.7	35.3	0.00	0.00	0.00	0.00	0.00	29.1
TB-02-0262	12	0	1	0	0	0	0	0	0	1	0	0	1	0	1	0	0	44	1	0	1	0	0	0	0	0	0	0	0	0	0	0	0	0
TB-02-0263	13	0	1	0	0	0	0	0	0	1	1	1	1	0	1	0	1	16	3	1	1	0	24.6	33.4	32.0	33.5	35.6	0.00	0.00	0.00	0.00	0.00	32.0
TB-02-0264	48	1	1	0	0	0	0	0	0	1	1	0	0	0	1	0	0	46	1	0	1	0	0	0	0	0	0	0	0	0	0	0	0	0
TB-02-0265	22	1	2	1	1	0	0	0	0	1	1	1	1	0	1	1	1	15	4	1	3	1	16.8	21.6	21.7	22.9	27.7	21.4	28.5	28.8	30.3	33.7	21.6	28.5
TB-02-0266	63	0	1	0	1	0	0	0	0	1	1	1	1	0	1	1	1	15	4	1	4	1	18.0	23.3	23.2	24.7	26.8	21.5	28.5	27.4	29.0	31.7	23.2	27.4
TB-02-0267	52	0	1	0	1	0	0	0	0	1	1	0	1	0	1	0	0	42	1	0	1	0	0	0	0	0	0	0	0	0	0	0	0	0
TB-02-0270	43	0	1	0	1	0	0	0	0	1	1	1	1	0	1	0	1	12	4	1	4	1	20.5	27.2	27.0	28.7	30.9	18.5	25.5	24.3	26.2	29.0	27.0	24.3
TB-02-0271	96	0	1	0	1	0	0	0	0	1	0	0	0	0	1	0	0	42	1	0	1	0	0	0	0	0	0	0	0	0	0	0	0	0
TB-02-0272	34	0	1	0	1	0	0	0	0	1	1	1	1	0	1	0	0	42	1	0	1	0	0	0	0	0	0	0	0	0	0	0	0	0
TB-02-0277	19	0	2	1	0	0	0	0	0	1	1	1	1	0	1		0	11	3	1	3	1	21.9	29.7	30.1	31.3	35.7	22.4	29.1	29.7	30.6	34.6	29.7	29.1
TB-02-0278	26	1	1	0	0	0	0	0	0	1	1	1	1	0	1	1	1	30	3	1	3	1	23.0	28.6	28.5	29.9	31.8	25.1	31.9	30.2	32.0	32.5	28.5	30.2
TB-02-0279	56	1	1	0	0	0	0	0	0	1	0	0	0	0	1	0	0	44	1	0	1	0	0	0	0	0	0	0	0	0	0	0	0	0
TB-02-0280	60	0	1	0	0	0	0	0	0	1	0	0	1	0	1		0	42	1	0	1	0	0	0	0	0	0	0	0	0	0	0	0	0
TB-02-0282	42	0	1	0	1	0	0	0	0	0	1	1	1	0	1	1	1	7	5	1	4	1	16.4	19.7	19.8	21.0	23.9	19.1	25.5	25.8	26.4	30.3	19.7	25.5
TB-02-0283	43	0	1	0	1	0	0	0	0	1	1	1	1	0	1	1	1	7	4	1	4	1	18.1	24.3	24.5	25.5	27.2	18.3	24.1	23.6	24.9	27.3	24.3	23.6
TB-02-0285	59	0	1	0	1	0	0	0	0	1	1	1	1	0	1	0	0	42	1	0	1	0	0	0	0	0	0	0	0	0	0	0	0	0
TB-02-0287	68	0	1	0	1	0	0	0	0	1	1	1	1	0	1	0	0	42	1	0	1	0	0	0	0	0	0	0	0	0	0	0	0	0
TB-02-0288	71	0	1	0	1	0	0	0	0	1	0	1	1	0	1	0	1	12	4	1	1	0	18.6	27.4	28.0	29.6	31.8	0.00	0.00	0.00	0.00	0.00	27.4
TB-02-0290	16	0	1	0	1	0	0	0	0	0	0	0	0	0	1	0	1	16	1	0	1	0	0	0	0	0	0	0	0	0	0	0	0	0

## Sheet: Biomass
sample_id	saliva_cells/ul	oral_swab_cells/ul	saliva_totalcells	oral_swab_totalcells
TB-01-0180	136	532	135994	53200
TB-02-0032	5058	406	5057920	40616
TB-02-0037	704	1204	704100	120394
TB-02-0042	216	242	215883	24177
TB-02-0049	1387	1363	1387099	136325
TB-01-0239	4179	5036	4179174	503600
TB-01-0241	509	1123	508963	112283
TB-01-0252	872	2914	871923	291420
TB-02-0106	363	2155	363126	215526
TB-01-0174	1515	159	1515049	15861
TB-01-0187	929	210	928564	21026
TB-01-0195	821	384	820778	38364
TB-01-0210	132	35	131889	3484
TB-01-0231	616	1036	616451	103608
TB-01-0238	3180	2303	3180123	230277
TB-02-0076	913	2134	913233	213447
TB-02-0083	626	120	626100	11996
TB-02-0091	693	2717	693096	271713

## Sheet: Figure 3C rpoBCT saliva vs swab
id	ct	muestra
TB-01-0002	25.3	saliva
TB-01-0044	17.9	saliva
TB-01-0083	19.8	saliva
TB-01-0111	27.2	saliva
TB-01-0112	23.8	saliva
TB-01-0115	17.4	saliva
TB-01-0120	20.0	saliva
TB-01-0159	24.3	saliva
TB-01-0168	22.6	saliva
TB-01-0184	27.8	saliva
TB-01-0211	26.1	saliva
TB-01-0214	29.8	saliva
TB-01-0232	18.8	saliva
TB-01-0237	22.6	saliva
TB-01-0246	22.0	saliva
TB-01-0260	26.7	saliva
TB-01-0265	19.6	saliva
TB-01-0267	25.8	saliva
TB-01-0274	26.4	saliva
TB-01-0277	21.1	saliva
TB-01-0280	22.6	saliva
TB-01-0283	21.5	saliva
TB-01-0285	23.4	saliva
TB-01-0290	18.2	saliva
TB-01-0292	18.5	saliva
TB-01-0296	20.9	saliva
TB-01-0302	23.5	saliva
TB-01-0304	24.6	saliva
TB-01-0305	19.9	saliva
TB-01-0307	26.2	saliva
TB-01-0308	21.2	saliva
TB-01-0316	17.8	saliva
TB-01-0322	22.1	saliva
TB-01-0327	23.2	saliva
TB-01-0345	28.6	saliva
TB-01-0349	21.2	saliva
TB-01-0354	22.9	saliva
TB-01-0355	31.8	saliva
TB-01-0356	26.7	saliva
TB-01-0362	29.5	saliva
TB-01-0366	31.7	saliva
TB-01-0368	27.7	saliva
TB-01-0379	21.1	saliva
TB-02-0012	24.1	saliva
TB-02-0015	27.5	saliva
TB-02-0019	26.9	saliva
TB-02-0027	19.8	saliva
TB-02-0030	24.6	saliva
TB-02-0031	20.5	saliva
TB-02-0035	23.1	saliva
TB-02-0090	29.2	saliva
TB-02-0099	28.4	saliva
TB-02-0109	20.1	saliva
TB-02-0114	22.5	saliva
TB-02-0124	19.7	saliva
TB-02-0125	21.9	saliva
TB-02-0132	18.1	saliva
TB-02-0137	21.4	saliva
TB-02-0139	20.4	saliva
TB-02-0140	22.5	saliva
TB-02-0147	27.1	saliva
TB-02-0149	27.9	saliva
TB-02-0151	18.3	saliva
TB-02-0163	20.3	saliva
TB-02-0169	23.2	saliva
TB-02-0187	20.8	saliva
TB-02-0192	18.6	saliva
TB-02-0201	24.9	saliva
TB-02-0213	31.0	saliva
TB-02-0228	23.6	saliva
TB-02-0232	26.0	saliva
TB-02-0234	18.6	saliva
TB-02-0241	18.9	saliva
TB-02-0242	20.9	saliva
TB-02-0258	29.1	saliva
TB-02-0263	32.0	saliva
TB-02-0265	21.6	saliva
TB-02-0266	23.2	saliva
TB-02-0270	27.0	saliva
TB-02-0277	29.7	saliva
TB-02-0278	28.5	saliva
TB-02-0282	19.7	saliva
TB-02-0283	24.3	saliva
TB-02-0288	27.4	saliva
TB-01-0002	33.8	Oral_swab
TB-01-0044	27.6	Oral_swab
TB-01-0083	28.9	Oral_swab
TB-01-0112	31.0	Oral_swab
TB-01-0115	23.5	Oral_swab
TB-01-0120	26.0	Oral_swab
TB-01-0214	31.5	Oral_swab
TB-01-0232	19.8	Oral_swab
TB-01-0237	29.4	Oral_swab
TB-01-0246	30.7	Oral_swab
TB-01-0267	31.5	Oral_swab
TB-01-0274	27.6	Oral_swab
TB-01-0277	33.4	Oral_swab
TB-01-0283	24.2	Oral_swab
TB-01-0285	24.0	Oral_swab
TB-01-0290	22.5	Oral_swab
TB-01-0292	23.6	Oral_swab
TB-01-0296	25.3	Oral_swab
TB-01-0302	24.4	Oral_swab
TB-01-0304	28.9	Oral_swab
TB-01-0305	18.5	Oral_swab
TB-01-0308	27.2	Oral_swab
TB-01-0316	25.5	Oral_swab
TB-01-0327	22.3	Oral_swab
TB-01-0345	33.1	Oral_swab
TB-01-0349	22.1	Oral_swab
TB-01-0354	28.5	Oral_swab
TB-01-0356	25.6	Oral_swab
TB-01-0362	30.1	Oral_swab
TB-02-0019	29.6	Oral_swab
TB-02-0031	25.4	Oral_swab
TB-02-0109	23.5	Oral_swab
TB-02-0124	24.4	Oral_swab
TB-02-0125	27.5	Oral_swab
TB-02-0132	20.7	Oral_swab
TB-02-0137	22.2	Oral_swab
TB-02-0139	28.6	Oral_swab
TB-02-0140	24.3	Oral_swab
TB-02-0149	25.4	Oral_swab
TB-02-0151	26.5	Oral_swab
TB-02-0163	21.4	Oral_swab
TB-02-0169	28.2	Oral_swab
TB-02-0187	23.0	Oral_swab
TB-02-0192	23.4	Oral_swab
TB-02-0228	25.4	Oral_swab
TB-02-0234	19.1	Oral_swab
TB-02-0241	19.2	Oral_swab
TB-02-0242	20.5	Oral_swab
TB-02-0265	28.5	Oral_swab
TB-02-0266	27.4	Oral_swab
TB-02-0270	24.3	Oral_swab
TB-02-0277	29.1	Oral_swab
TB-02-0278	30.2	Oral_swab
TB-02-0282	25.5	Oral_swab
TB-02-0283	23.6	Oral_swab

## Sheet: Dicctionary 2
Discomfort and acceptability
Var_name	Meaning	0	1	2	3	4	5
age	Years	--	--	--	--	--	--
sex	Sex	--	Male	Female	--	--	--
evaluado	Type of sample collection method evaluated	--	Saliva	Oral swab	--	--	--
discomfort_new	Discomfort was rated on a 0–10 scale, with 0 indicating no discomfort and 10 indicating highest discomfort	--	--	--	--	--	--
acept1_new	The sample collection seems acceptable to me	--	Strongly disagree	Somewhat disagree	Neutral	Somewhat agree	Strongly agree
acept2_new	I think the sample collection is good	--	Strongly disagree	Somewhat disagree	Neutral	Somewhat agree	Strongly agree
acept4_new	I think the sample collection is tolerable	--	Strongly disagree	Somewhat disagree	Neutral	Somewhat agree	Strongly agree
acept_total	Because of Cronbach’s alpha for the three acceptability questions (acept3_new, acept2_new and acept1_new) was 0.924, indicating excellent internal consistency, we generated a continuous acceptability score by averaging the three item responses	--	--	--	--	--	--

## Sheet: discomfort_acceptability
ID	age	sex	evaluado	discomfort_new	acept1_new	acept2_new	acept3_new	acept_total
TB-01-0212	19	1	1	0	5	5	5	5
TB-01-0354	20	1	1	0	5	5	5	5
TB-02-0289	25	1	1	3	4	4	4	4
TB-01-0340	26	1	1	0	5	5	5	5
TB-02-0232	28	1	1	5	5	5	5	5
TB-02-0063	29	1	1	0	5	5	5	5
TB-01-0381	29	1	1	0	5	5	5	5
TB-01-0265	30	1	1	2	5	5	4	4.66667
TB-01-0375	31	1	1	0	5	5	5	5
TB-02-0150	32	1	1	7	5	5	5	5
TB-01-0292	33	1	1	0	5	5	5	5
TB-02-0093	36	1	1	8	5	5	5	5
TB-02-0101	37	1	1	0	4	4	4	4
TB-01-0305	38	1	1	0	5	5	5	5
TB-02-0146	41	1	1	5	4	4	4	4
TB-01-0308	42	1	1	0	4	4	4	4
TB-01-0224	43	1	1	0	4	4	4	4
TB-02-0143	46	1	1	0	4	4	4	4
TB-01-0382	48	1	1	0	5	5	5	5
TB-01-0299	48	1	1	0	5	5	5	5
TB-02-0188	50	1	1	0	4	4	4	4
TB-02-0065	53	1	1	0	5	5	5	5
TB-02-0082	54	1	1	0	4	4	4	4
TB-01-0350	55	1	1	0	5	5	5	5
TB-01-0269	55	1	1	0	5	5	5	5
TB-01-0259	56	1	1	0	5	5	5	5
TB-02-0191	57	1	1	0	4	4	4	4
TB-02-0105	58	1	1	0	4	5	5	4.66667
TB-01-0267	58	1	1	0	5	5	5	5
TB-02-0285	59	1	1	0	5	5	5	5
TB-02-0236	60	1	1	0	5	5	5	5
TB-02-0123	61	1	1	5	5	5	5	5
TB-01-0342	61	1	1	0	5	5	5	5
TB-01-0221	62	1	1	0	4	4	4	4
TB-02-0200	66	1	1	0	5	5	5	5
TB-02-0076	67	1	1	0	5	5	5	5
TB-01-0215	68	1	1	0	5	5	5	5
TB-02-0156	70	1	1	3	5	5	5	5
TB-02-0144	70	1	1	5	4	4	4	4
TB-02-0098	70	1	1	7	5	5	5	5
TB-01-0347	70	1	1	0	5	5	5	5
TB-01-0304	70	1	1	0	5	5	5	5
TB-02-0157	72	1	1	0	5	5	5	5
TB-02-0097	76	1	1	0	5	5	5	5
TB-01-0373	82	1	1	0	5	5	5	5
TB-01-0248	82	1	1	0	5	5	5	5
TB-01-0258	85	1	1	0	5	5	5	5
TB-02-0048	20	2	1	5	5	4	4	4.33333
TB-01-0302	23	2	1	0	5	5	5	5
TB-02-0278	26	2	1	6	4	4	4	4
TB-02-0062	26	2	1	0	5	5	5	5
TB-02-0090	27	2	1	5	5	5	5	5
TB-02-0165	28	2	1	0	4	4	4	4
TB-01-0228	28	2	1	9	5	5	4	4.66667
TB-02-0095	31	2	1	5	5	5	5	5
TB-02-0117	34	2	1	0	5	3	5	4.33333
TB-01-0296	34	2	1	0	5	5	5	5
TB-02-0199	35	2	1	0	5	5	5	5
TB-02-0085	37	2	1	6	4	4	4	4
TB-02-0149	42	2	1	0	5	5	5	5
TB-01-0214	44	2	1	0	5	5	5	5
TB-02-0053	45	2	1	1	4	5	5	4.66667
TB-02-0275	46	2	1	0	5	5	5	5
TB-01-0240	51	2	1	0	5	5	5	5
TB-01-0374	53	2	1	0	5	5	5	5
TB-01-0220	54	2	1	0	5	5	5	5
TB-01-0377	58	2	1	0	5	5	4	4.66667
TB-02-0189	59	2	1	0	5	5	5	5
TB-02-0176	59	2	1	0	5	5	5	5
TB-01-0293	59	2	1	0	5	5	5	5
TB-02-0152	60	2	1	0	5	5	5	5
TB-02-0253	61	2	1	0	5	5	5	5
TB-02-0205	61	2	1	0	5	5	5	5
TB-02-0075	62	2	1	0	5	5	5	5
TB-02-0059	62	2	1	1	4	4	5	4.33333
TB-01-0233	63	2	1	0	5	5	4	4.66667
TB-01-0226	63	2	1	8	5	5	5	5
TB-01-0262	65	2	1	0	5	3	5	4.33333
TB-02-0073	66	2	1	0	5	5	5	5
TB-01-0242	66	2	1	0	5	5	5	5
TB-02-0067	69	2	1	0	4	4	4	4
TB-01-0345	69	2	1	0	5	5	5	5
TB-01-0281	70	2	1	0	5	5	5	5
TB-01-0266	71	2	1	0	5	5	5	5
TB-01-0230	72	2	1	1	4	4	4	4
TB-01-0217	76	2	1	0	4	4	4	4
TB-02-0141	77	2	1	0	4	4	4	4
TB-01-0330	79	2	1	5	5	5	5	5
TB-02-0290	16	1	2	0	5	5	5	5
TB-02-0277	19	1	2	0	5	5	5	5
TB-02-0169	20	1	2	0	5	5	5	5
TB-01-0246	22	1	2	0	5	5	5	5
TB-01-0232	22	1	2	1	5	5	4	4.66667
TB-02-0256	23	1	2	0	5	5	5	5
TB-02-0140	24	1	2	0	5	5	5	5
TB-01-0288	25	1	2	0	5	5	5	5
TB-01-0268	25	1	2	0	4	4	4	4
TB-01-0335	27	1	2	0	5	5	5	5
TB-02-0078	29	1	2	0	5	5	5	5
TB-01-0285	29	1	2	0	5	5	5	5
TB-01-0277	29	1	2	0	5	4	5	4.66667
TB-01-0229	32	1	2	0	5	5	5	5
TB-01-0273	33	1	2	0	5	5	5	5
TB-01-0237	33	1	2	0	4	4	4	4
TB-01-0213	38	1	2	0	5	5	5	5
TB-01-0223	40	1	2	4	4	4	4	4
TB-01-0349	41	1	2	0	5	5	5	5
TB-01-0280	41	1	2	0	5	5	5	5
TB-01-0378	42	1	2	0	4	4	4	4
TB-01-0286	44	1	2	0	5	5	5	5
TB-01-0384	45	1	2	1	5	5	5	5
TB-01-0283	46	1	2	0	5	5	5	5
TB-02-0151	48	1	2	9	4	4	4	4
TB-01-0227	51	1	2	0	4	4	5	4.33333
TB-01-0257	52	1	2	0	5	5	5	5
TB-02-0109	54	1	2	0	5	5	5	5
TB-01-0274	54	1	2	0	5	5	5	5
TB-02-0083	58	1	2	0	5	5	5	5
TB-02-0071	59	1	2	5	4	4	4	4
TB-02-0280	60	1	2	0	5	5	5	5
TB-01-0356	60	1	2	0	5	5	5	5
TB-02-0238	66	1	2	0	5	5	5	5
TB-02-0106	67	1	2	5	4	3	4	3.66667
TB-01-0219	67	1	2	0	5	5	5	5
TB-02-0287	68	1	2	0	5	5	5	5
TB-01-0256	72	1	2	0	5	5	5	5
TB-02-0060	73	1	2	0	5	5	5	5
TB-01-0379	73	1	2	0	5	5	5	5
TB-02-0142	74	1	2	0	4	4	4	4
TB-02-0185	75	1	2	0	4	4	4	4
TB-01-0222	75	1	2	3	4	4	4	4
TB-01-0332	82	1	2	0	5	5	5	5
TB-01-0247	19	2	2	0	5	5	5	5
TB-01-0252	20	2	2	0	5	5	5	5
TB-02-0116	23	2	2	0	5	5	5	5
TB-02-0100	23	2	2	0	4	4	4	4
TB-01-0307	24	2	2	0	4	4	4	4
TB-01-0322	25	2	2	2	5	5	5	5
TB-01-0290	29	2	2	0	5	5	5	5
TB-02-0192	31	2	2	5	5	5	5	5
TB-01-0255	31	2	2	0	5	5	5	5
TB-01-0225	32	2	2	0	5	5	5	5
TB-02-0209	33	2	2	0	5	5	5	5
TB-01-0216	34	2	2	0	5	5	5	5
TB-01-0279	38	2	2	0	5	5	5	5
TB-02-0145	42	2	2	5	4	4	4	4
TB-02-0086	42	2	2	0	4	4	4	4
TB-01-0315	45	2	2	0	5	5	5	5
TB-02-0264	48	2	2	5	5	5	5	5
TB-02-0069	49	2	2	4	5	5	5	5
TB-01-0244	51	2	2	0	5	5	5	5
TB-01-0368	55	2	2	2	4	3	4	3.66667
TB-02-0279	56	2	2	0	5	5	5	5
TB-02-0135	56	2	2	0	4	4	4	4
TB-01-0239	56	2	2	0	5	5	5	5
TB-02-0087	58	2	2	3	4	4	4	4
TB-02-0160	59	2	2	0	4	4	4	4
TB-02-0074	61	2	2	0	4	4	4	4
TB-01-0263	62	2	2	0	5	5	5	5
TB-02-0094	64	2	2	0	4	4	4	4
TB-02-0052	65	2	2	0	4	4	5	4.33333
TB-01-0300	67	2	2	0	5	5	5	5
TB-01-0276	67	2	2	0	5	5	5	5
TB-01-0238	67	2	2	0	4	4	4	4
TB-01-0234	67	2	2	4	5	5	5	5
TB-01-0231	68	2	2	0	4	4	4	4
TB-01-0218	68	2	2	0	5	5	5	5
TB-02-0077	71	2	2	0	5	5	5	5
TB-02-0061	73	2	2	0	5	5	5	5
TB-01-0243	74	2	2	0	5	5	5	5
TB-01-0241	74	2	2	0	5	5	5	5
